# Supplementary material for: Nobloedischia rasnitsyni, a new genus and species of Oedischiidae (Orthoptera) from the Lower Permian Wellington Formation of Oklahoma, USA
Source: Zookeys. 2011 Sep 24;(130):103–10. doi: 10.3897/zookeys.130.1327 (PMC3260752; doi:10.3897/zookeys.130.1327)
Supplement: XML Treatment for Nobloedischia [file zookeys.130.1327-treatment1.xml]

<!DOCTYPE tp:taxon-treatment
  PUBLIC "-//TaxonX//DTD Taxonomic Treatment Publishing DTD v0 20100105//EN" "tax-treatment-NSO.dtd">
<tp:taxon-treatment xmlns:tp="http://www.plazi.org/taxpub"><tp:treatment-meta><mixed-citation publication-type="journal"><person-group><name><surname>Beckemeyer</surname><given-names>Roy J.</given-names></name></person-group><article-title>Nobloedischia rasnitsyni, a new genus and species of Oedischiidae (Orthoptera)  from the Lower Permian Wellington Formation of Oklahoma, USA</article-title><source>Zookeys</source><day>24</day><month>9</month><year>2011</year><volume>2011</volume><issue>130</issue><fpage>103</fpage><lpage>110</lpage><pub-id pub-id-type="doi">10.3897/zookeys.130.1327</pub-id></mixed-citation></tp:treatment-meta><tp:nomenclature><tp:taxon-name>
                        <tp:taxon-name-part taxon-name-part-type="genus">Nobloedischia</tp:taxon-name-part>
                        <object-id xmlns:xlink="http://www.w3.org/1999/xlink" xlink:type="simple">urn:lsid:zoobank.org:act:5B75F078-99C6-457E-AFB6-CBE9364C2328</object-id>
                    		<object-id xmlns:xlink="http://www.w3.org/1999/xlink" xlink:type="simple">http://species-id.net/wiki/Nobloedischia</object-id>
                    </tp:taxon-name><tp:taxon-authority>Beckemeyer</tp:taxon-authority><tp:taxon-status xmlns:xlink="http://www.w3.org/1999/xlink" xlink:type="simple">gen. n.</tp:taxon-status></tp:nomenclature><tp:treatment-sec sec-type="Composition"><title>Composition.</title><p>Type species <italic><tp:taxon-name>Nobloedischia rasnitsyni</tp:taxon-name></italic> Beckemeyer, sp. n.</p></tp:treatment-sec><tp:treatment-sec sec-type="Etymology"><title>Etymology.</title><p>A combination of Noble County and the family name <tp:taxon-name>Oedischiidae</tp:taxon-name>.</p></tp:treatment-sec><tp:treatment-sec sec-type="Diagnosis"><title>Diagnosis.</title><p><italic><tp:taxon-name>Nobloedischia</tp:taxon-name></italic> is differentiated from <italic><tp:taxon-name>Oedischia</tp:taxon-name></italic> by branches of RA directed distally, first branching of RA at level of fusion of MA1 and RP; fusion of RP and MA1 (the anterior branch of MA) long rather than limited to a point of contact; field between MP and CuA+CuPaα narrower than area between MP and MA/MA2 at least in basal 2/3 of length; CuA+CuPaα and its branches reach posterior wing margin obliquely.</p><p>Differs from <italic><tp:taxon-name>Petrelcana</tp:taxon-name></italic> by width of costal and subcostal fields at level of branching of M about equal rather than costal field much wider than subcostal field; cross <!--PageBreak-->veins between RA and RP without secondary cross veins; branching of MA moderately remote from anastamosis with RP (as in <xref ref-type="bibr" rid="B14">Gorochov 1995</xref>, Fig. 142) rather than MA branching close to fusion with RP, stem of MA1 before fusion an obvious branch of the longitudinal vein rather than this segment of MA1 very short and appearing as a thickened cross vein between MA/MA2 and RP+MA1 (as in <xref ref-type="bibr" rid="B14">Gorochov 1995</xref>, Fig. 144; stems of CuA and CuPaα about equal rather than stem of CuA very short.</p></tp:treatment-sec><ref-list><ref id="B14"><mixed-citation xmlns:xlink="http://www.w3.org/1999/xlink" xlink:type="simple"><person-group><name name-style="western"><surname>Gorochov</surname><given-names>AV</given-names></name></person-group> (<year>1995</year>)<article-title> System and Evolution of the Suborder Ensifera (Orthoptera).</article-title> <source>Proceedings of the Zoological Institute, Russian Academy of Sciences</source> <volume>260</volume>(<issue>Part 1</issue>), <lpage>224</lpage> pp.; (Part 2), <lpage>212</lpage> pp. [in Russian]</mixed-citation></ref></ref-list></tp:taxon-treatment>
